# Supplementary material for: Combining cell-free DNA fragmentomes and total tumour volume improves prognostication and tumour response evaluation in patients with colorectal cancer liver metastases
Source: eBioMedicine. 2025 Dec 16;123:106081. doi: 10.1016/j.ebiom.2025.106081 (PMC12768872; doi:10.1016/j.ebiom.2025.106081)
Supplement: Supplementary Table S1 — Detailed overview of the individual DELFI-TF and TTV values at baseline and on treatment, as well as the individual values for age, sex, arm and presence of primary tumor at baseline. [file mmc3.xlsx]

## Sheet: Sheet1
Patient ID	TTV at baseline (ml)	TTV on treatment (ml)	Absolute change TTV (ml)	Relative change TTV	DELFI-TF at baseline	DELFI-TF on treatment	Absolute change DELFI-TF	Relative change DELFI-TF	Primary resected at baseline	Age	Sex	Arm
15	424.257	134.879	-289.378	-0.682081	0.00511043	0.0129622	0.0078518	1.53643	0	63	Male	C
29	19.4533	6.82049	-12.6328	-0.649392	0.027245	0.000596238	-0.0266487	-0.978116	1	62	Male	A
43	332.243	182.076	-150.167	-0.451979	0.403216	0.0122892	-0.390927	-0.969522	0	72	Female	A
48	2056.04	857.289	-1198.75	-0.583039	0.481779	0.11527	-0.366509	-0.76074	0	61	Male	C
53	858.504	313.697	-544.806	-0.6346	0.419131	0.0204291	-0.398702	-0.951258	0	60	Female	A
61	288.316	148.867	-139.449	-0.483667	0.321105	0.00514721	-0.315958	-0.98397	0	59	Male	A
63	17.8276	2.07765	-15.7499	-0.883458	0.123834	0.0063934	-0.117441	-0.948371	0	50	Female	C
65	763.114	390.689	-372.425	-0.488033	0.459133	0.00529184	-0.453841	-0.988474	1	55	Male	A
67	70.0818	18.6169	-51.4649	-0.734355	0.374042	0.00521479	-0.368827	-0.986058	0	52	Male	A
76	2530.08	1741.95	-788.128	-0.311503	0.367598	0.0127985	-0.354799	-0.965183	0	53	Female	A
77	25.5085	11.3745	-14.134	-0.554089	0.218866	0.00182267	-0.217043	-0.991672	1	75	Male	C
82	221.374	247.905	26.531	0.119847	0.413175	0.0215981	-0.391577	-0.947727	0	48	Female	A
83	18.971	19.2188	0.247717	0.0130577	0.249168	0.0336923	-0.215476	-0.864781	1	58	Female	C
85	496.884	382.273	-114.611	-0.230659	0.458511	0.0181037	-0.440407	-0.960516	0	59	Female	A
88	10.2129	5.9499	-4.26297	-0.417412	0.0130703	0.0341894	0.0211191	1.6158	1	64	Male	A
92	145.334	159.933	14.5986	0.100449	0.443063	0.0476945	-0.395369	-0.892353	1	72	Male	A
93	617.263	307.676	-309.587	-0.501548	0.334759	0.00775436	-0.327005	-0.976836	0	55	Male	C
107	66.1451	39.2921	-26.853	-0.405972	0.206702	0.00624958	-0.200453	-0.969765	0	63	Male	C
110	32.549	14.621	-17.928	-0.550801	0.243877	0.00387881	-0.239998	-0.984095	1	56	Female	C
116	1715.67	1230.71	-484.957	-0.282664	0.404717	0.00290112	-0.401816	-0.992832	0	73	Male	C
117	475.957	331.091	-144.865	-0.304367	0.342344	0.0143844	-0.327959	-0.957983	0	56	Male	C
123	281.939	438.638	156.699	0.555791	0.527019	0.000571943	-0.526447	-0.998915	0	50	Male	A
125	9.89607	14.9065	5.01044	0.506306	0.00344225	0.00427104	0.000828784	0.240768	0	53	Male	A
127	178.305	123.974	-54.3304	-0.304705	0.284097	0.00941266	-0.274685	-0.966868	0	54	Male	A
129	262.461	162.204	-100.257	-0.381988	0.396214	0.000580052	-0.395634	-0.998536	1	54	Male	C
131	336.655	137.685	-198.97	-0.59102	0.460233	0.256836	-0.203397	-0.441944	0	27	Male	C
135	720.137	130.871	-589.266	-0.818269	0.408775	0.00450851	-0.404266	-0.988971	0	69	Male	C
153	22.6562	6.76075	-15.8955	-0.701594	0.225757	0.00210371	-0.223654	-0.990682	1	63	Male	C
158	743.164	469.41	-273.754	-0.368363	0.557296	0.00879936	-0.548497	-0.984211	0	46	Male	A
159	671.53	283.022	-388.508	-0.578542	0.460266	0.0010172	-0.459248	-0.99779	0	63	Male	A
161	7.27982	1.81474	-5.46508	-0.750716	0.0556588	0.00503197	-0.0506269	-0.909593	0	76	Female	C
167	19.6142	18.0052	-1.609	-0.0820324	0.0519023	0.000986339	-0.050916	-0.980996	0	66	Male	A
168	992.618	798.534	-194.085	-0.195528	0.429085	0.00319275	-0.425892	-0.992559	0	66	Male	A
175	412.086	576.808	164.722	0.399728	0.50644	0.139521	-0.366918	-0.724505	1	73	Female	A
182	658.324	210.744	-447.579	-0.679878	0.332785	0.00698618	-0.325799	-0.979007	0	56	Male	C
187	7.75626	2.36704	-5.38922	-0.694822	0.300802	0.00189828	-0.298903	-0.993689	0	51	Male	A
188	32.6564	10.8929	-21.7634	-0.666438	0.346303	0.00231844	-0.343984	-0.993305	0	57	Female	C
194	720.895	910.939	190.044	0.263622	0.160028	0.0529056	-0.107122	-0.669397	0	43	Male	A
195	2.19621	0.680817	-1.51539	-0.690003	0.0790276	0.00182592	-0.0772017	-0.976895	1	59	Male	C
200	434.644	202.736	-231.909	-0.53356	0.447528	0.00702149	-0.440506	-0.98431	0	59	Female	A
203	373.335	566.557	193.222	0.517555	0.238325	0.000576592	-0.237748	-0.997581	1	71	Female	A
207	3.76874	3.48933	-0.279409	-0.0741386	0.0112515	0.00272437	-0.00852712	-0.757866	0	73	Male	A
209	2.085	0.757966	-1.32704	-0.636468	0.113731	0.0015498	-0.112182	-0.986373	0	63	Male	A
211	55.4768	22.1468	-33.33	-0.600792	0.291888	0.00203397	-0.289854	-0.993032	0	47	Female	C
216	8.89517	3.30067	-5.59451	-0.628937	0.00592113	0.000778145	-0.00514299	-0.868582	1	59	Female	C
220	8.49819	3.59289	-4.90531	-0.577218	0.135035	0.00410479	-0.13093	-0.969602	0	65	Male	C
221	23.4684	10.9668	-12.5016	-0.5327	0.351855	0.00627354	-0.345581	-0.98217	1	63	Female	C
229	38.7051	11.5895	-27.1156	-0.700569	0.129953	0.000705001	-0.129248	-0.994575	1	62	Male	A
230	128.966	111.592	-17.3737	-0.134716	0.332793	0.00526114	-0.327532	-0.984191	0	51	Male	A
238	7.66208	3.84212	-3.81996	-0.498553	0.0360533	0.00324289	-0.0328104	-0.910053	0	71	Male	C
241	617.488	446.437	-171.052	-0.277012	0.324849	0.0899172	-0.234932	-0.723203	0	79	Male	A
253	285.881	95.1167	-190.765	-0.667286	0.468368	0.00483908	-0.463529	-0.989668	0	47	Female	C
259	35.5082	10.0526	-25.4556	-0.716894	0.281919	0.00437086	-0.277548	-0.984496	1	62	Male	C
264	4.33101	2.04454	-2.28647	-0.52793	0.0405228	0.000950617	-0.0395722	-0.976541	1	42	Female	C
270	80.8229	45.5708	-35.2521	-0.436165	0.46992	0.000817534	-0.469103	-0.99826	0	56	Male	A
284	53.814	31.5171	-22.2969	-0.414333	0.132103	0.00436143	-0.127742	-0.966985	0	73	Male	C
291	369.307	231.352	-137.955	-0.373552	0.49462	0.0649444	-0.429675	-0.868698	0	52	Male	C
293	21.1713	5.07872	-16.0925	-0.760112	0.221987	0.00191462	-0.220072	-0.991375	0	41	Male	A
296	19.8514	9.94723	-9.90416	-0.498915	0.0941322	0.00136971	-0.0927625	-0.985449	1	50	Male	C
299	821.438	193.024	-628.414	-0.765017	0.304443	0.000790103	-0.303653	-0.997405	0	54	Female	C
303	67.3409	26.8154	-40.5254	-0.601796	0.166429	0.00136845	-0.165061	-0.991778	1	71	Male	A
308	756.525	1003.29	246.769	0.326188	0.100764	0.00281632	-0.0979478	-0.97205	0	54	Female	A
313	86.9269	11.6289	-75.298	-0.866222	0.276837	0.00544454	-0.271392	-0.980333	0	57	Male	C
315	20.7565	8.5553	-12.2012	-0.587826	0.0533469	0.0024801	-0.0508668	-0.95351	0	50	Male	C
323	851.712	589.653	-262.059	-0.307685	0.523936	0.00847108	-0.515465	-0.983832	0	67	Male	C
325	7.71485	4.66304	-3.05181	-0.395576	0.00831132	0.00250964	-0.00580168	-0.698045	1	75	Female	A
326	31.7933	6.05994	-25.7333	-0.809395	0.142252	0.00146587	-0.140786	-0.989695	1	73	Male	A
327	327.65	146.49	-181.159	-0.552906	0.555357	0.00551412	-0.549843	-0.990071	0	63	Female	A
331	18.9416	12.3605	-6.58108	-0.34744	0.00458952	0.00162003	-0.00296948	-0.647015	1	75	Male	C
332	204.673	84.424	-120.249	-0.587517	0.11491	0.0011239	-0.113786	-0.990219	1	54	Male	A
339	165.416	135.842	-29.5736	-0.178784	0.167693	0.00120908	-0.166483	-0.99279	0	55	Male	A
342	917.688	434.015	-483.673	-0.527056	0.378476	0.00496148	-0.373514	-0.986891	0	59	Female	A
356	164.662	117.999	-46.6623	-0.283383	0.357102	0.00108078	-0.356022	-0.996973	0	41	Male	C
358	83.706	88.7814	5.07546	0.0606344	0.168199	0.000839467	-0.16736	-0.995009	0	76	Female	A
370	108.392	125.84	17.448	0.160971	0.211422	0.00535968	-0.206062	-0.974649	1	78	Female	A
374	9.49551	11.2426	1.74708	0.183991	0.0626592	0.00956714	-0.053092	-0.847315	1	59	Female	C
375	11.2727	58.7484	47.4757	4.21157	0.204892	0.0918808	-0.113011	-0.551565	0	66	Male	A
381	139.34	134.674	-4.66549	-0.0334828	0.45983	0.0722932	-0.387537	-0.842783	1	51	Male	A
385	28.6055	9.13194	-19.4736	-0.680763	0.0320875	0.00145064	-0.0306369	-0.954791	1	41	Female	A
390	866.937	956.054	89.1167	0.102795	0.439747	0.167943	-0.271804	-0.618092	0	54	Female	A
402	380.152	448.863	68.7106	0.180745	0.444717	0.010689	-0.434027	-0.975964	0	47	Female	A
413	3.10878	1.82831	-1.28047	-0.411888	0.00726997	0.00117808	-0.00609189	-0.837952	1	72	Male	A
415	585.77	636.189	50.4184	0.0860719	0.154945	0.00994126	-0.145004	-0.93584	0	74	Female	A
418	115.499	46.2025	-69.2966	-0.599975	0.433658	0.00207623	-0.431582	-0.995212	1	66	Female	A
419	548.902	253.651	-295.251	-0.537893	0.331205	0.00159821	-0.329606	-0.995175	0	41	Female	A
420	52.7734	24.3671	-28.4063	-0.53827	0.312892	0.00295239	-0.30994	-0.990564	1	57	Male	C
424	11.2113	6.05991	-5.15141	-0.459483	0.101585	0.0024128	-0.0991718	-0.976248	0	64	Female	A
435	61.9269	31.9403	-29.9866	-0.484226	0.34531	0.00870567	-0.336604	-0.974789	0	65	Female	A
438	40.9385	14.8093	-26.1292	-0.638255	0.182552	0.010758	-0.171794	-0.941068	0	71	Male	C
439	24.7821	20.2473	-4.53472	-0.182984	0.120242	0.00793716	-0.112305	-0.93399	0	57	Male	C
440	222.602	168.569	-54.0333	-0.242735	0.186182	0.0017057	-0.184476	-0.990839	0	54	Female	A
455	1052.54	396.051	-656.488	-0.623718	0.516928	0.0615144	-0.455413	-0.881	0	66	Female	C
459	177.152	20.2134	-156.938	-0.885898	0.208094	0.00352193	-0.204572	-0.983075	0	62	Female	C
480	444.183	276.834	-167.348	-0.376756	0.489336	0.00736263	-0.481974	-0.984954	0	63	Male	C
488	2136.09	1244.7	-891.391	-0.417301	0.386727	0.206638	-0.180089	-0.465675	0	39	Male	C
493	597.567	190.67	-406.897	-0.680923	0.287344	0.0692958	-0.218048	-0.75884	0	41	Male	C
502	172.072	92.2408	-79.8311	-0.46394	0.302229	0.0311581	-0.271071	-0.896906	0	73	Male	C
509	696.211	224.202	-472.008	-0.677968	0.45595	0.00104226	-0.454907	-0.997714	0	54	Male	C
519	51.8187	10.4918	-41.327	-0.797529	0.0365001	0.00408799	-0.0324121	-0.888001	0	63	Female	C
521	28.9592	8.18861	-20.7706	-0.717236	0.23672	0.0096858	-0.227034	-0.959083	1	38	Male	C
528	1014.73	311.445	-703.281	-0.693074	0.362753	0.0111288	-0.351624	-0.969321	0	53	Female	C
